# Supplementary material for: Grape Pomace Polyphenolic Extract Promotes Osteogenic Differentiation in Human Mesenchymal Stem Cells Through Activation of RUNX2 and NRF2 Transcription Factors: A Potential Natural Strategy for Osteoporosis Prevention
Source: Biology (Basel). 2026 May 1;15(9):719. doi: 10.3390/biology15090719 (PMC13163114; doi:10.3390/biology15090719)
Supplement: Supplementary file 1 [file biology-15-00719-s001.zip]

Archive with 1 entries (1 files):
- biology-4237351-supplementary.pdf
